# Supplementary material for: Safety Evaluation of Tadalafil Treatment for Fetuses with Early-Onset Growth Restriction (TADAFER): Results from the Phase II Trial
Source: J Clin Med. 2019 Jun 15;8(6):856. doi: 10.3390/jcm8060856 (PMC6617029; doi:10.3390/jcm8060856)
Supplement: Supplementary file 1 [file jcm-08-00856-s001.zip]

Archive with 2 entries (2 files):
- Supplemental File 1 JCM.pdf
- Supplemental File 2 JCM.pdf
